# Supplementary material for: Awareness and Interest in Uterus Transplantation over Time: Analysis of Those Seeking Surgical Correction for Uterine-Factor Infertility in the US
Source: J Clin Med. 2023 Jun 21;12(13):4201. doi: 10.3390/jcm12134201 (PMC10342774; doi:10.3390/jcm12134201)
Supplement: Supplementary file 1 [file jcm-12-04201-s001.zip]

Archive with 1 entries (1 files):
- jcm-2418370-supplementary.pdf
